# Supplementary material for: Effects of Loading Forces, Loading Positions, and Splinting of Two, Three, or Four Ti-Zr (Roxolid®) Mini-Implants Supporting the Mandibular Overdentures on Peri-Implant and Posterior Edentulous Area Strains
Source: J Funct Biomater. 2024 Sep 9;15(9):260. doi: 10.3390/jfb15090260 (PMC11433416; doi:10.3390/jfb15090260)
Supplement: Supplementary file 1 [file jfb-15-00260-s001.zip]

Archive with 1 entries (1 files):
- jfb-3107962-supplementary.pdf
